# Supplementary material for: The Impact of Hydroxychloroquine on Primary Feto-Placental Endothelial Cells from Healthy and Early-Onset Preeclamptic Placentas
Source: Int J Mol Sci. 2023 Jun 30;24(13):10934. doi: 10.3390/ijms241310934 (PMC10341411; doi:10.3390/ijms241310934)
Supplement: Supplementary file 1 [file ijms-24-10934-s001.zip]

Archive with 1 entries (1 files):
- ijms-2454564-supplementary.pdf
